# Supplementary material for: Discovery of Novel Antitumor Small-Molecule Agent with Dual Action of CDK2/p-RB and MDM2/p53
Source: Molecules. 2024 Feb 4;29(3):725. doi: 10.3390/molecules29030725 (PMC10856454; doi:10.3390/molecules29030725)
Supplement: Supplementary file 1 [file molecules-29-00725-s001.zip]

Archive with 1 entries (1 files):
- molecules-2831748-supplementary.tif
